# Supplementary material for: Promoting the Photoelectrochemical Properties of BiVO4 Photoanode via Dual Modification with CdS Nanoparticles and NiFe-LDH Nanosheets
Source: Nanomaterials (Basel). 2024 Jun 26;14(13):1100. doi: 10.3390/nano14131100 (PMC11242967; doi:10.3390/nano14131100)
Supplement: Supplementary file 1 [file nanomaterials-14-01100-s001.zip]

Archive with 1 entries (1 files):
- nanomaterials-3010457-supplementary.pdf
